# Supplementary material for: The Causality between Human Immunoglobulin G (IgG) N-Glycosylation and Aging: A Mendelian Randomization Study
Source: Molecules. 2024 Mar 14;29(6):1281. doi: 10.3390/molecules29061281 (PMC10975104; doi:10.3390/molecules29061281)
Supplement: Supplementary file 1 [file molecules-29-01281-s001.zip]

Archive with 1 entries (1 files):
- molecules-2897268-supplementary.pdf
